# Supplementary material for: Controlling the thermoelectric properties of organo-metallic coordination polymers through backbone geometry
Source: Faraday Discuss. 2023 Sep 7;250:377–89. doi: 10.1039/d3fd00139c (PMC10926974; doi:10.1039/d3fd00139c)
Supplement: FD-250-D3FD00139C-s001 [file FD-250-D3FD00139C-s001.zip]

Archive with 20 entries (15 files):
- DFT_structures/
- DFT_structures/.DS_Store
- __MACOSX/DFT_structures/._.DS_Store
- DFT_structures/Cluster_DFT_structures/
- DFT_structures/Periodic_DFT_structures/
- __MACOSX/DFT_structures/._Periodic_DFT_structures
- DFT_structures/Cluster_DFT_structures/ibtt9_8_Ni_4H._singlet_opt.xyz
- __MACOSX/DFT_structures/Cluster_DFT_structures/._ibtt9_8_Ni_4H._singlet_opt.xyz
- DFT_structures/Cluster_DFT_structures/ibtt5_4_Ni_4H_singlet_opt.xyz
- __MACOSX/DFT_structures/Cluster_DFT_structures/._ibtt5_4_Ni_4H_singlet_opt.xyz
- DFT_structures/Periodic_DFT_structures/Ni-btt/
- __MACOSX/DFT_structures/Periodic_DFT_structures/._Ni-btt
- DFT_structures/Periodic_DFT_structures/Ni-ibtt/
- __MACOSX/DFT_structures/Periodic_DFT_structures/._Ni-ibtt
- DFT_structures/Periodic_DFT_structures/.DS_Store
- __MACOSX/DFT_structures/Periodic_DFT_structures/._.DS_Store
- DFT_structures/Periodic_DFT_structures/Ni-btt/POSCAR_Ni_btt
- __MACOSX/DFT_structures/Periodic_DFT_structures/Ni-btt/._POSCAR_Ni_btt
- DFT_structures/Periodic_DFT_structures/Ni-ibtt/POSCAR_Ni_ibtt
- __MACOSX/DFT_structures/Periodic_DFT_structures/Ni-ibtt/._POSCAR_Ni_ibtt
