# Supplementary material for: Controlling the thermoelectric properties of organo-metallic coordination polymers through backbone geometry
Source: Faraday Discuss. 2023 Sep 7;250:377–89. doi: 10.1039/d3fd00139c (PMC10926974; doi:10.1039/d3fd00139c)
Supplement: FD-250-D3FD00139C-s001 [file FD-250-D3FD00139C-s001.zip › DFT_structures/Cluster_DFT_structures/ibtt9_8_Ni_4H._singlet_opt.xyz]

16
Energy =
C    -7.0253204   -0.5289573   -5.3465846 
C    -6.2990985   -0.2707258   -6.5498887 
S    -7.1406746   -0.0597959   -8.0314896 
H    -8.1143222   -0.5917261   -5.3961508 
Ni   -5.5687441    0.2796898   -9.4860517 
C    -6.2466406    0.6954220  -12.4619683 
C    -4.8259527    0.7763831  -12.4279960 
S    -3.9921340    0.6019696  -10.9379282 
S    -7.1165727    0.4309633  -10.9990526 
C    -4.8785224   -0.1856072   -6.5208418 
C    -4.1904887   -0.3528971   -5.2721826 
C    -4.9427417   -0.6079412   -4.0912201 
C    -6.3678402   -0.6934006   -4.1550786 
S    -4.0164684    0.1178051   -7.9800828 
S    -4.1377445   -0.8104542   -2.5877561 
C    -4.0907189    0.9991349  -13.6327721 
C    -6.9265847    0.8330649  -13.7188993 
C    -6.1647055    1.0509614  -14.9015769 
C    -4.7398762    1.1327979  -14.8322141 
H    -3.0018437    1.0587772  -13.5774664 
H    -4.1800520    1.3012385  -15.7544069 
S    -2.4742374   -0.2458079   -5.1793211 
H    -6.9217334   -0.8896605   -3.2347586 
S    -0.0669545   -0.8790266    1.8719324 
S     3.0233197   -0.3838838    1.9384707 
Ni   -2.0422321   -0.5334636   -3.0736273 
C     0.7815465   -0.5734602    0.4038919 
C     2.1874779   -0.3558483    0.4393439 
C     0.0973834   -0.5295553   -0.8575875 
C     2.9070370   -0.1088479   -0.7701659 
S     0.0438422   -0.2049911   -3.5610547 
C     0.8426389   -0.2735923   -2.0436933 
C     2.2548883   -0.0692085   -1.9746095 
H     2.8015625    0.1229061   -2.9000143 
H     3.9856411    0.0512353   -0.7135344 
S    -0.0893500   -1.0882419    4.8715236 
Ni    1.4668124   -0.7481969    3.4012976 
C     0.7295015   -0.9859137    6.3770799 
S     2.9925557   -0.5507142    4.9305788 
C     0.0028403   -1.1488242    7.5965167 
C     2.1312561   -0.7378712    6.4093073 
H    -1.0712653   -1.3379811    7.5440634 
C     0.6421730   -1.0695550    8.8063014 
C     2.7998691   -0.6486114    7.6773909 
H     0.0886845   -1.1952033    9.7390997 
C     2.0475437   -0.8186682    8.8733378 
S     2.8291529   -0.7215143   10.3991816 
S     4.4912113   -0.3393165    7.7754919 
Ni    4.8992125   -0.3171193    9.9044605 
S     5.3154312   -0.2934942   12.0349626 
C     7.0073220    0.0356232   12.1263407 
S     6.9666501    0.1002155    9.3961568 
C     7.6644154    0.1304853   13.3788194 
C     7.7589136    0.2145933   10.9248995 
C     9.0199576    0.3932996   13.4313111 
C     9.1484083    0.4838932   11.0062031 
C     9.7656380    0.5708475   12.2391931 
H    10.8367340    0.7779429   12.2972303 
H     9.7151199    0.6195264   10.0825095 
S    -1.6048363   -0.7719007   -0.9612120 
H     7.0828721   -0.0080333   14.2928826 
H     9.5222854    0.4647864   14.3989008 
C   -18.5714459    3.0640002  -40.7576373 
C   -19.9881619    3.0439298  -40.7905603 
C   -17.8945303    2.8665198  -39.5695021 
H   -18.0115181    3.2373301  -41.6795837 
C   -20.7139878    2.8263629  -39.6350983 
Ni   -9.0588634    0.9827344  -15.9363083 
H   -20.5093535    3.2020704  -41.7376572 
C   -18.6157284    2.6403797  -38.3700950 
S    -6.9570950    1.2121378  -16.4158725 
Ni  -12.5073467    1.3246317  -22.4366490 
S   -17.7918986    2.3876179  -36.8750227 
C   -20.0434704    2.6199223  -38.4033754 
S   -10.9220949    1.5953453  -23.8895318 
S    -9.4696660    1.1960654  -18.0555993 
Ni  -19.3906142    2.1236443  -35.4316391 
S   -20.9278476    2.3414798  -36.9476379 
S   -10.9756626    1.3370668  -20.8990000 
S   -11.1600493    0.7365536  -15.4610082 
Ni  -15.9372904    1.5266859  -28.9538687 
H   -16.8029859    2.8808692  -39.5350247 
S   -13.8313930    1.7239292  -29.4307379 
S    -8.6430804    0.7350302  -13.8214096 
S   -14.0371679    1.3011433  -23.9765356 
S   -14.0900610    1.0326795  -20.9849878 
C   -10.9948091    1.7809163  -26.6083899 
S   -15.5359484    1.3783999  -26.8272090 
S   -16.3424104    1.7068190  -31.0777522 
S   -17.8525790    1.9549848  -33.9140820 
C   -11.6319217    1.8085776  -27.8214451 
C   -11.7391508    1.6250806  -25.3987376 
H   -21.8059304    2.8093603  -39.6519704 
C   -11.1801888    1.0320703  -18.1684259 
C   -11.8516681    1.0973435  -19.4355289 
C   -13.0531402    1.6831547  -27.9005975 
C   -13.1561618    1.4942797  -25.4435431 
C   -11.9448389    0.8264388  -16.9852531 
S   -18.0453474    1.3664845  -28.4736122 
C   -13.8233847    1.5257769  -26.7142813 
S   -20.9800415    1.8804124  -33.9795016 
C   -13.2673998    0.9591410  -19.4799416 
C   -13.3652510    0.6931363  -17.0640308 
C   -14.0064449    0.7582630  -18.2735179 
C   -18.0600411    1.6538455  -31.1822615 
C   -18.7332535    1.7678382  -32.4457924 
C   -18.8303449    1.4987084  -29.9946419 
C   -20.1551907    1.7287014  -32.4813598 
H    -9.9090056    1.8776130  -26.5455700 
C   -20.2566169    1.4562747  -30.0659236 
C   -20.8986999    1.5684608  -31.2714721 
H   -11.0650814    1.9279687  -28.7470193 
H   -13.9281022    0.5377566  -16.1414004 
H   -15.0917556    0.6560158  -18.3361324 
H   -20.8233689    1.3359221  -29.1404476 
