# Supplementary material for: Controlling the thermoelectric properties of organo-metallic coordination polymers through backbone geometry
Source: Faraday Discuss. 2023 Sep 7;250:377–89. doi: 10.1039/d3fd00139c (PMC10926974; doi:10.1039/d3fd00139c)
Supplement: FD-250-D3FD00139C-s001 [file FD-250-D3FD00139C-s001.zip › DFT_structures/Cluster_DFT_structures/ibtt5_4_Ni_4H_singlet_opt.xyz]

64
Energy =
C    -6.9254543    0.0780663   -5.5055586 
C    -6.1645626    0.1465815   -6.7131833 
S    -6.9687574    0.2391147   -8.2274712 
H    -8.0152575    0.0805994   -5.5736812 
Ni   -5.3564630    0.3898768   -9.6675479 
C    -5.9614678    0.9160850  -12.6437093 
C    -4.5341739    0.9049989  -12.5929717 
S    -3.7341651    0.6085716  -11.0927494 
S    -6.8698424    0.6334901  -11.2033270 
C    -4.7423371    0.1436022   -6.6622133 
C    -4.0864224    0.0768655   -5.3861818 
C    -4.8737692    0.0154940   -4.2015620 
C    -6.2998310    0.0147492   -4.2878281 
S    -3.8406273    0.2255636   -8.1273217 
S    -4.1095424   -0.0543779   -2.6655460 
C    -3.7935521    1.1366058  -13.7793997 
C    -6.6120375    1.1576283  -13.8797208 
C    -5.8674950    1.3790758  -15.0225629 
C    -4.4512711    1.3685646  -14.9721596 
H    -2.7024592    1.1281694  -13.7312548 
H    -3.8763635    1.5462636  -15.8840060 
S    -2.3687833    0.0751662   -5.2635554 
H    -6.8798370   -0.0346134   -3.3640457 
S    -0.1574747   -0.1853719    1.8734769 
S     2.9717201   -0.1864657    1.9852903 
Ni   -1.9923040   -0.0190960   -3.1288175 
C     0.7499361   -0.1292309    0.4106874 
C     2.1720771   -0.1257791    0.4667305 
C     0.0978932   -0.0868890   -0.8675360 
C     2.9361379   -0.0742476   -0.7396569 
S     0.1262016    0.0129672   -3.5892871 
C     0.8875465   -0.0375958   -2.0506514 
C     2.3135203   -0.0309321   -1.9600388 
H     2.8962175    0.0079601   -2.8826308 
H     4.0257483   -0.0709114   -0.6686092 
S    -0.2645952   -0.3116189    4.8703901 
Ni    1.3538784   -0.2532805    3.4282874 
C     0.5335144   -0.3806853    6.3891660 
S     2.8639092   -0.3332183    4.9843025 
C    -0.2322073   -0.4267201    7.5945316 
C     1.9559605   -0.3907590    6.4462192 
H    -1.3217136   -0.4178622    7.5223857 
C     0.3889177   -0.4799895    8.8151290 
C     2.6066872   -0.4479478    7.7253679 
H    -0.1949712   -0.5143362    9.7371572 
C     1.8148916   -0.4914975    8.9071855 
S     2.5737781   -0.5579337   10.4463503 
S     4.3240317   -0.4634261    7.8537332 
Ni    4.6913672   -0.5520936    9.9880634 
S     5.0665003   -0.6388190   12.1242623 
C     6.7883330   -0.6533149   12.2456475 
S     6.8092732   -0.5466633    9.5160829 
C     7.4288813   -0.7062562   13.5089353 
C     7.5813980   -0.6116686   11.0584664 
C     8.8084404   -0.7170786   13.5857289 
C     8.9949571   -0.6240527   11.1646018 
C     9.5953165   -0.6758675   12.4079033 
H    10.6850446   -0.6850206   12.4853358 
H     9.5937666   -0.5920753   10.2517979 
S    -1.6197915   -0.0984277   -0.9933981 
H     6.8153742   -0.7380109   14.4119942 
H     9.2978787   -0.7578531   14.5617022 
H    -6.3734355    1.5646515  -15.9729458 
H    -7.7038038    1.1651966  -13.9099536 
