# Supplementary material for: Controlling the thermoelectric properties of organo-metallic coordination polymers through backbone geometry
Source: Faraday Discuss. 2023 Sep 7;250:377–89. doi: 10.1039/d3fd00139c (PMC10926974; doi:10.1039/d3fd00139c)
Supplement: FD-250-D3FD00139C-s001 [file FD-250-D3FD00139C-s001.zip › DFT_structures/Periodic_DFT_structures/Ni-btt/POSCAR_Ni_btt]

Ni1 H2 C6 S4
1.0
0.172340 0.032457 -29.447386
0.036503 -29.263077 0.000000
-8.355371 0.000000 0.000000
S C H Ni
4 6 2 1
direct
-0.968896 -0.003092 -0.663590 S
-0.864804 -0.012326 -0.665403 S
-0.968651 -0.003026 -0.018916 S
-0.864562 -0.012368 -0.020702 S
-0.941071 -0.005412 -0.486563 C
-0.892329 -0.009749 -0.486260 C
-0.964487 -0.003215 -0.341689 C
-0.868919 -0.011744 -0.342619 C
-0.941095 -0.005382 -0.198041 C
-0.892353 -0.009744 -0.197735 C
-0.001112 -0.999826 -0.342632 H
-0.832276 -0.014899 -0.341815 H
-0.916734 -0.007745 -0.842154 Ni
